# Supplementary material for: A New Paradigm for KIM-PTP Drug Discovery: Identification of Allosteric Sites with Potential for Selective Inhibition Using Virtual Screening and LEI Analysis
Source: Int J Mol Sci. 2021 Nov 11;22(22):12206. doi: 10.3390/ijms222212206 (PMC8624330; doi:10.3390/ijms222212206)
Supplement: Supplementary file 1 [file ijms-22-12206-s001.zip]

Archive with 1 entries (1 files):
- ijms-1439395-supplementary.pdf
